# Supplementary material for: Facile Synthesis of Nitrogen-Doped Graphene Quantum Dots/MnCO3/ZnMn2O4 on Ni Foam Composites for High-Performance Supercapacitor Electrodes
Source: Materials (Basel). 2024 Feb 14;17(4):884. doi: 10.3390/ma17040884 (PMC10890349; doi:10.3390/ma17040884)
Supplement: Supplementary file 1 [file materials-17-00884-s001.zip]

Archive with 1 entries (1 files):
- materials-2845395-supplementary.pdf
